# Supplementary material for: Omega-3 Polyunsaturated Fatty Acids and Cognitive Decline in Adults with Non-Dementia or Mild Cognitive Impairment: An Overview of Systematic Reviews
Source: Nutrients. 2025 Sep 19;17(18):3002. doi: 10.3390/nu17183002 (PMC12472900; doi:10.3390/nu17183002)
Supplement: Supplementary file 1 [file nutrients-17-03002-s001.zip]

Archive with 1 entries (1 files):
- nutrients-3790303-supplementary.pdf
